# Supplementary material for: Comparative Mitogenome Analyses Uncover Mitogenome Features and Phylogenetic Implications of the Parrotfishes (Perciformes: Scaridae)
Source: Biology (Basel). 2023 Mar 7;12(3):410. doi: 10.3390/biology12030410 (PMC10044791; doi:10.3390/biology12030410)
Supplement: Supplementary file 1 [file biology-12-00410-s001.zip]

Archive with 2 entries (2 files):
- biology-2221904-Figure S1.pdf
- biology-2221904-supplementary.xlsx
